# Supplementary material for: Quantifying Body Motion Synchrony in Autism Spectrum Disorder Using a Phase Difference Detection Algorithm: Toward a Novel Behavioral Biomarker
Source: Diagnostics (Basel). 2025 May 16;15(10):1268. doi: 10.3390/diagnostics15101268 (PMC12110654; doi:10.3390/diagnostics15101268)
Supplement: Supplementary file 1 [file diagnostics-15-01268-s001.zip]

Archive with 1 entries (1 files):
- diagnostics-3583321-supplementary.pdf
